# Supplementary material for: Evaluating the potential for sperm DNA fragmentation testing to guide the use of ICSI for couples with non-severe male infertility
Source: Hum Reprod Open. 2026 Mar 7;2026(2):hoag011. doi: 10.1093/hropen/hoag011 (PMC12981913; doi:10.1093/hropen/hoag011)
Supplement: hoag011_Supplementary_Data [file hoag011_supplementary_data.zip]

Archive with 4 entries (4 files):
- Supplementary-Table-S3-post adjudication clean.docx
- Supplementary-Table-S4-post adjudication clean.docx
- Supplementary-Table-S1-post adjudication clean.docx
- Supplementary-Table-S2-post adjudication clean.docx
